# Supplementary material for: Ediacaran Corumbella has a cataphract calcareous skeleton with controlled biomineralization
Source: iScience. 2022 Nov 25;25(12):105676. doi: 10.1016/j.isci.2022.105676 (PMC9763863; doi:10.1016/j.isci.2022.105676)
Supplement: Table S1. Comparison of morphological features and terminology published for Corumbella and proposed for this study. Table based on Table 1 from Pacheco et al.1, related to Figures 1, 2, 3, and 4 [file mmc2.xlsx]

## Sheet: Folha1
	Morphology		Exisiting features and terminology1,6-8	Features (this study) and proposed terminology
	Body organisation		Aboral	Proximal (interpreted attachment region)
			Oral	Distal
			Oral-aboral axis	Proximal-distal axis
	Ornamentation		Longitudinal striations	N/a
	Internal thickening structures		Carinae, septae	N/a
	Skeletal morphology	Building unity	Rings	Skeletal building elements (sclerites), plates and rings, with sigmoidal cross-section (more pronounced at the terminations)
		Structural relationship between buillding unities	Continuous skeleton: Rings are continuous	Multi-element skeleton: Rings, grading to plates proximally, are individual units, either isolated or, more commonly, imbricated. Sclerites are interpreted to have been articulated by soft tissues
		Number of layers	Uncertain	2 layers
		Microfabric	Lamellar, formed by polygonal plates with pores and papillae	Possibly laminar, with aragonite crystals embedded in an organic matrix-recrystallized to calcite crystals that have a homogeneous orientation yielded by c-axis co-alignment perpendicular to the tube length; pores and papillae would be calcite alteration features (Walde et al.9)
	Symmetry		Four-fold	Four-fold
	Composition		Probably organic or weakly mineralized	Composite: Organic and aragonitic
	Biomineralization		Uncertain mineralization	Biologically controlled biomineralization
