# Supplementary material for: Ediacaran Corumbella has a cataphract calcareous skeleton with controlled biomineralization
Source: iScience. 2022 Nov 25;25(12):105676. doi: 10.1016/j.isci.2022.105676 (PMC9763863; doi:10.1016/j.isci.2022.105676)
Supplement: Table S2. Comparison of Corumbella and cnidarian features, related to Figures 1, 2, 3, and 4 [file mmc3.xlsx]

## Sheet: Folha1
	Features			Corumbella	Cnidaria7
					Scyphozoa		Hydrozoa	Staurozoa	Cubozoa	Anthozoa
					Conulariids10,11	Living taxa7
	Body organization	Growth polarity	Antero-posterior axis	X	X (oral-aboral axis)	X (oral-aboral axis)	X (oral-aboral axis)	X (oral-aboral axis)	X (oral-aboral axis)	X (oral-aboral axis; antero-posterior axis in Ceriantharia)
			Regular imbrication mode of the sclerites in each layer	X
		Variation of morphology along the tube (uniseriate proximal region grades to quadriseriate distal region)		X	Metaconularia anomala has a variation of faces number along the periderm 12	Coronatae – Polyps with 4 mesenteries from the distal to the oral region.	Unsegmented	4 septa after the peduncle base	Unsegmented	Oral region with at least 6 (Hexacorallia), 8 (Octocorallia), and dozens of mesenteries in Ceriantharia. In the aboral region, the mesenteries do not divide the body totally
						Semeostomeae and Rhizostomae – Polyps with solid peduncle and 4 mesenteries in the calyx up to the oral region.
		Proximal region with circular cross-section and more distal region with polyhedral cross-section		X	Polygonal cross-section	Polygonal cross-section	Some taxa with polygonal cross-section	Polygonal cross-section	Circular cross-section
	Organization of building elements	Multi-element articulated skeleton (plates/rings are non-continuous building unities, either isolated or, more commonly, imbricated, i.e. cataphract)		X	One-piece continuous theca		Massive skeleton14. Stylasterids have skeletons covered by imbricated platelets15			Sclerites and central axis in some octocorals, massive skeleton in scleractinians and in anthozoan blue corals14,17-20; e.g., deep water calcaxonian octocorals have a solid axis covered by imbricated scales21,22; e.g., the scleractinian Acropora has a surface texture of imbricated shingles23; Ceriantharia presents a tube constructed with tangle of ptychocysts filaments that build independent ring…
		Sclerites, with sigmoidal cross-section		X
		Alternation of plates along the midlines		X	X (alternation of transverse ribs along either sides of midline, e.g., Climacoconus10
		Serially repeated plates/rings		X
		Faces with midlines and lateral edges		X	X (lateral edge is 'corner' in conulariids)
		Midlines are continuous articulation axes of discontinuous converging plates		X	Theca is continuous at midlines and corners
		Wall with two layers		X	Single wall	Single wall	Single wall	Single wall	Single wall	Single wall
		Inner tube wall is irregular, i.e. not smooth (due to sclerite imbrication)		X	Inner tube wall is smooth	Inner tube wall is smooth		Inner tube wall is	Inner tube wall is smooth
								smooth
		Internal thickening structures			X (carinae internal to midlines)	Internal teeth		X	X	Well-to-poorly-developed or, even absent
	Microfabric and composition	Intraskeletal lamination of mineral-rich and organic-rich laminae			X	Gravitational sensory structure of calcium sulfate13	Short or long aragonite fibers forming a layered reticulate pattern14 and aragonite spherulites16
		Possibly originally laminar microfabric formed by aragonite crystals embedded in an organic matrix		X	Lamellar construction in micro-/macrolamellae; polygonal plates with pores and papillae, which is questionable for Corumbella 6 since these could be calcite alteration features9					1-Octocorals: sclerite microfabric-calcite fibers organised in cylinders that are surrounded by skeletal fibers14; axial skeleton-calcite fibers organised in cylinders and Mg-calcite lamellae in order Alcyonacea14; blue corals-fibrous aragonite radiating from a vertical cylinder14,19; 2-Scleractinians: fibrous aragonite14,23,25
		Preferential crystallographic orientation: C-axis of calcite crystals are co-aligned with the <10-14> axes, both oriented perpendicular to the tube length		X						Sclerites with fibers elongated accordingly the c-axis, parallel to the sclerite main axis26; Shingles with fibers co-aligned along the c-xis, parallel to the skeleton wall23; Tabulata corals had skeletons of lamellar calcite crystals (with c-axis perpendicular to the crystal surface) parallel to the wall surface27
		Composite skeletal composition (i.e. crystals embedded in organics): Organic and aragonitic		X	Organo-phosphatic					X (Sethmann, Helbig and Wörheide28)
		Biologically controlled biomineralization		X	?					X (Cuif et al.29 considers biological control)
	Symmetry	Four-fold symmetry		X	Radial (even asymmetric)	X	X	X	X	Biradial and/or bilateral30,31
	Ecology	Sessile		X	X	X (polyps)	X (polyps)	X (polyps)	X (polyps)	X (polyps)
