# Supplementary material for: Ediacaran Corumbella has a cataphract calcareous skeleton with controlled biomineralization
Source: iScience. 2022 Nov 25;25(12):105676. doi: 10.1016/j.isci.2022.105676 (PMC9763863; doi:10.1016/j.isci.2022.105676)
Supplement: Table S11. Comparison of features of Corumbella and of living and extinct bilaterians and extinct possible bilaterians, related to Figures 1, 2, 3, and 4 [file mmc4.xlsx]

## Sheet: Folha1
	Features			Corumbella	Lophotrochozoa												Halkieriids (e.g., Halkieria, a mollusc), chancelloriids, siphogonuchitids and sachitids	Possible bilaterians		Ecdysozoa
					Annelida	Cambrocornulitus rarus		Tommotiids (small skeletal fossils, SSFs)			Cotyledion	Brachiopods	Bryozoa	Mollusca				Cambroclaves		Stem-priapulid	Xenusiid lobopodians (including SSFs)
					Machaeridians									Molluscs-Overview	Ocruranus–Eohalobia group (SSFs)	Hyoliths				Palaeoscolecidians
	Body organization	Growth polarity	Antero-posterior axis	X	X	X						X	X				X			X	X
			Regular imbrication mode of the sclerites in each layer	X
		Variation of morphology along the tube (uniseriate proximal region grades to quadriseriate distal region)		X
		Proximal region with circular cross-section and more distal region with polyhedral cross-section		X		Oval cross-section
	Organization of building elements	Multi-element articulated skeleton (plates/rings are non-continuous building unities, either isolated or, more commonly, imbricated, i.e. cataphract)		X	Dorsal plates, overlapped, forming cataphract skeleton; outer and inner plates; plates are serially arranged in either sides of a median zone52	Tube with continuous wall, internally and externally annulated53		Commonly isolated sclerites, rarely articulated in a scleritome with non-directional organization54: e.g., tubular forms like Eccentrotheca 55,56; and Paterimitra 57; and the tubular or dorsally armoured Camenella 58. Sclerites were articulated by soft tissues, but also ontogenetically fused56			Calyx attached to stalk, both of soft tissues, and covered by purportedly mineralized non-interlocking sclerites54	Shells	Continuous walls	Continuous shells, multi-element skeletons	Plates forming dorsal cataphract skeleton68	Conch, operculum and, occasionally, spines; Li et al.69)	Shells and hollow sclerites forming dorsal cataphract skeleton, with dorsal midline groove in Halkieria, for example70, and hollow sclerites attached to a sac-like soft body in chancelloriids71	Hollow sclerites possibly forming cataphract skeleton73,74, e.g., Deltaclavus graneus: sclerites with triangular outline, organized in two longitudinal rows with sclerites alternating in either sides in plane-view; some sclerites are fused in an imbricated organization, apparently (?) forming two fused stacked layers with sclerites organised in opposite directions73		Articulated plates with well-developed external ornamentation and smooth wall inner surface; plates have at least two layers-outer granular and internal striated-and, occasionally, an even more internal region formed by layers of cross-fibrous organization75	Dorsal biomineralized sclerites: spines and plates76
		Sclerites, with sigmoidal cross-section		X
		Alternation of plates along the midlines		X
		Serially repeated plates/rings		X
		Faces with midlines and lateral edges		X
		Midlines are continuous articulation axes of discontinuous converging plates		X
		Wall with two layers		X
		Inner tube wall is irregular, i.e. not smooth (due to sclerite imbrication)		X
		Internal thickening structures
	Microfabric and composition	Intraskeletal lamination of mineral-rich and organic-rich laminae			Calcitic plates formed by probably outer organic cuticle, middle fine-grained layer and inner laminated layer52	Questionable mineralization-Lamellar microfabric?53		Laminar microfabric with organic-rich and phosphate-rich laminae58; some SSFs could have been originally calcareous59				The extinct trimerellids had aragonitic composition60. 1-Articulata brachiopod calcitic shells are comprised by two layers and the enveloping organic periostracum14: primary layer has an irregular organisation and secondary layer with co-oriented long fibers that are monocrystalline, with constant crystallographic orientation. 2-Lingulid (Inarticulata brachiopods) chitinophosphatic shells are str…	Single minerology or bimineralic (aragonite, calcite)62,63; fabrics are either perpendicular or parallel to the wall surface, with a taxonomic controlled distribution63: e.g., hexagonal semi-nacre, foliated, platy fabrics 63,64; controlled biomineralization61	Currently, composition is either calcitic or bimineralic (calcite and aragonite)61, but ancestrally aragonitic 41; the degree of organic matter has decreased, while organization has increased through the Cambrian into the Ordovician, from lamello-fibrillar (but also spherulitic prismatic) to other laminar fabrics, with cases of convergent evolution: e.g., fibrous fabrics to aragonitic fabrics for…	Interpreted to have been composed of lamello-fibrillar aragonitic microfabric with fibers radiating from apex to aperture; and by prismatic inner layer68	Microfabric is foliated and crossed-lamellar, formed by aragonite/calcite blades and laths69	Sclerites are hollow, originally with a single layer of fibrous aragonite crystals outlined by an organic layer; fibres orientated accordingly to the main sclerite axis, and parallel or inclined to the sclerite surface (those forming projections at the sclerite upper surface)72	Microfabric like that of halkieriids for example, except for the absence of inclined aragonite fibres, and thus projections72		Phosphatic composition75	Phosphatic composition
		Possibly originally laminar microfabric formed by aragonite crystals embedded in an organic matrix		X
		Preferential crystallographic orientation: C-axis of calcite crystals are co-aligned with the <10-14> axes, both oriented perpendicular to the tube length		X
		Composite skeletal composition (i.e. crystals embedded in organics): Organic and aragonitic		X
		Biologically controlled biomineralization		X
	Symmetry	Four-fold symmetry		X				Bilateral				Bilateral	Bilateral	Bilateral	Bilateral		Bilateral (e.g., halkieriids) or radial (in chancelloriids)72			Radial and bilateral
	Ecology	Sessile		X	Vagile	X		X			X		X				Sessile (chancelloriids) or vagrant (the other taxa)
